# Supplementary material for: Fecal microbiota transplantation to maintain remission in Crohn’s disease: a pilot randomized controlled study
Source: Microbiome. 2020 Feb 3;8:12. doi: 10.1186/s40168-020-0792-5 (PMC6998149; doi:10.1186/s40168-020-0792-5)
Supplement: Supplementary file 4 — Additional file 3. Raw sequence data. [file 40168_2020_792_MOESM3_ESM.txt]

study_accession	sample_accession	secondary_sample_accession	fastq_file	#SampleID	ID_sample	ID_TMF	donor_patient	donor	FMT_SHAM	remission_W10	remission_W24	Outcome	Timepoint	CDEIS_D0	CDEIS_W6	sex	Age	Montreal	Perianal_lesion	hemog_j0	plat_D0	crp_D0	calprot_D0	hbiscore_D0	cdaiscore_D0	cdeisscore_D0	Active_smoking	Description
PRJEB33031	SAMEA5714425	ERS3518055	001.0001.PF.J0.16S.fastq.gz	001.0001.PF.J0.16S	1_1_PF	1_1_PF	patient	7_2_LA_D1	FMT	yes	yes	success_FMT	D0	0.2	0.06	male	33	L2	no	13.8	273	3	36	0	41	0.2	no	1_1_PF_D0
PRJEB33031	SAMEA5714426	ERS3518056	001.0001.PF.S10.16S.fastq.gz	001.0001.PF.S10.16S	1_1_PF	1_1_PF	patient	7_2_LA_D1	FMT	yes	yes	success_FMT	W10	0.2	0.06	male	33	L2	no	13.8	273	3	36	0	41	0.2	no	1_1_PF_W10
PRJEB33031	SAMEA5714427	ERS3518057	001.0001.PF.S14.16S.fastq.gz	001.0001.PF.S14.16S	1_1_PF	1_1_PF	patient	7_2_LA_D1	FMT	yes	yes	success_FMT	W14	0.2	0.06	male	33	L2	no	13.8	273	3	36	0	41	0.2	no	1_1_PF_W14
PRJEB33031	SAMEA5714428	ERS3518058	001.0001.PF.S18.16S.fastq.gz	001.0001.PF.S18.16S	1_1_PF	1_1_PF	patient	7_2_LA_D1	FMT	yes	yes	success_FMT	W18	0.2	0.06	male	33	L2	no	13.8	273	3	36	0	41	0.2	no	1_1_PF_W18
PRJEB33031	SAMEA5714429	ERS3518059	001.0001.PF.S.2.16S.fastq.gz	001.0001.PF.S.2.16S	1_1_PF	1_1_PF	patient	7_2_LA_D1	FMT	yes	yes	success_FMT	W-2	0.2	0.06	male	33	L2	no	13.8	273	3	36	0	41	0.2	no	1_1_PF_W-2
PRJEB33031	SAMEA5714430	ERS3518060	001.0001.PF.S2.16S.fastq.gz	001.0001.PF.S2.16S	1_1_PF	1_1_PF	patient	7_2_LA_D1	FMT	yes	yes	success_FMT	W2	0.2	0.06	male	33	L2	no	13.8	273	3	36	0	41	0.2	no	1_1_PF_W2
PRJEB33031	SAMEA5714431	ERS3518061	001.0001.PF.S24.16S.fastq.gz	001.0001.PF.S24.16S	1_1_PF	1_1_PF	patient	7_2_LA_D1	FMT	yes	yes	success_FMT	W24	0.2	0.06	male	33	L2	no	13.8	273	3	36	0	41	0.2	no	1_1_PF_W24
PRJEB33031	SAMEA5714432	ERS3518062	001.0001.PF.S6.16S.fastq.gz	001.0001.PF.S6.16S	1_1_PF	1_1_PF	patient	7_2_LA_D1	FMT	yes	yes	success_FMT	W6	0.2	0.06	male	33	L2	no	13.8	273	3	36	0	41	0.2	no	1_1_PF_W6
PRJEB33031	SAMEA5714433	ERS3518063	001.0002.BL.J0.16S.fastq.gz	001.0002.BL.J0.16S	1_2_BL	1_2_BL	patient	SHAM	SHAM	yes	no	failure_SHAM	D0	1.6	1.6	male	66	L2	no	12.1	180	3	31	0	54	1.6	no	1_2_BL_D0
PRJEB33031	SAMEA5714434	ERS3518064	001.0002.BL.S10.16S.fastq.gz	001.0002.BL.S10.16S	1_2_BL	1_2_BL	patient	SHAM	SHAM	yes	no	failure_SHAM	W10	1.6	1.6	male	66	L2	no	12.1	180	3	31	0	54	1.6	no	1_2_BL_W10
PRJEB33031	SAMEA5714435	ERS3518065	001.0002.BL.S14.16S.fastq.gz	001.0002.BL.S14.16S	1_2_BL	1_2_BL	patient	SHAM	SHAM	yes	no	failure_SHAM	W14	1.6	1.6	male	66	L2	no	12.1	180	3	31	0	54	1.6	no	1_2_BL_W14
PRJEB33031	SAMEA5714436	ERS3518066	001.0002.BL.S18.16S.fastq.gz	001.0002.BL.S18.16S	1_2_BL	1_2_BL	patient	SHAM	SHAM	yes	no	failure_SHAM	W18	1.6	1.6	male	66	L2	no	12.1	180	3	31	0	54	1.6	no	1_2_BL_W18
PRJEB33031	SAMEA5714437	ERS3518067	001.0002.BL.S.2.16S.fastq.gz	001.0002.BL.S.2.16S	1_2_BL	1_2_BL	patient	SHAM	SHAM	yes	no	failure_SHAM	W-2	1.6	1.6	male	66	L2	no	12.1	180	3	31	0	54	1.6	no	1_2_BL_W-2
PRJEB33031	SAMEA5714438	ERS3518068	001.0002.BL.S2.16S.fastq.gz	001.0002.BL.S2.16S	1_2_BL	1_2_BL	patient	SHAM	SHAM	yes	no	failure_SHAM	W2	1.6	1.6	male	66	L2	no	12.1	180	3	31	0	54	1.6	no	1_2_BL_W2
PRJEB33031	SAMEA5714439	ERS3518069	001.0002.BL.S24.16S.fastq.gz	001.0002.BL.S24.16S	1_2_BL	1_2_BL	patient	SHAM	SHAM	yes	no	failure_SHAM	W24	1.6	1.6	male	66	L2	no	12.1	180	3	31	0	54	1.6	no	1_2_BL_W24
PRJEB33031	SAMEA5714440	ERS3518070	001.0002.BL.S6.16S.fastq.gz	001.0002.BL.S6.16S	1_2_BL	1_2_BL	patient	SHAM	SHAM	yes	no	failure_SHAM	W6	1.6	1.6	male	66	L2	no	12.1	180	3	31	0	54	1.6	no	1_2_BL_W6
PRJEB33031	SAMEA5714441	ERS3518071	001.0004.VL.J0.16S.fastq.gz	001.0004.VL.J0.16S	1_4_VL	1_4_VL	patient	7_2_LA_D2	FMT	yes		success_FMT	D0	2.5	NA	male	37	L3	yes	12.3	289	3	102	1	69	2.5	yes	1_4_VL_D0
PRJEB33031	SAMEA5714442	ERS3518072	001.0004.VL.S10.16S.fastq.gz	001.0004.VL.S10.16S	1_4_VL	1_4_VL	patient	7_2_LA_D2	FMT	yes		success_FMT	W10	2.5	NA	male	37	L3	yes	12.3	289	3	102	1	69	2.5	yes	1_4_VL_W10
PRJEB33031	SAMEA5714443	ERS3518073	001.0004.VL.S.2.16S.fastq.gz	001.0004.VL.S.2.16S	1_4_VL	1_4_VL	patient	7_2_LA_D2	FMT	yes		success_FMT	W-2	2.5	NA	male	37	L3	yes	12.3	289	3	102	1	69	2.5	yes	1_4_VL_W-2
PRJEB33031	SAMEA5714444	ERS3518074	001.0004.VL.S2.16S.fastq.gz	001.0004.VL.S2.16S	1_4_VL	1_4_VL	patient	7_2_LA_D2	FMT	yes		success_FMT	W2	2.5	NA	male	37	L3	yes	12.3	289	3	102	1	69	2.5	yes	1_4_VL_W2
PRJEB33031	SAMEA5714445	ERS3518075	001.0004.VL.S6.16S.fastq.gz	001.0004.VL.S6.16S	1_4_VL	1_4_VL	patient	7_2_LA_D2	FMT	yes		success_FMT	W6	2.5	NA	male	37	L3	yes	12.3	289	3	102	1	69	2.5	yes	1_4_VL_W6
PRJEB33031	SAMEA5714446	ERS3518076	001.0005.JH.J0.16S.fastq.gz	001.0005.JH.J0.16S	1_5_JH	1_5_JH	patient	SHAM	SHAM	yes	yes	success_SHAM	D0	0	0	male	48	L3	no	14.8	371	3	45	0	20	0	no	1_5_JH_D0
PRJEB33031	SAMEA5714447	ERS3518077	001.0005.JH.S10.16S.fastq.gz	001.0005.JH.S10.16S	1_5_JH	1_5_JH	patient	SHAM	SHAM	yes	yes	success_SHAM	W10	0	0	male	48	L3	no	14.8	371	3	45	0	20	0	no	1_5_JH_W10
PRJEB33031	SAMEA5714448	ERS3518078	001.0005.JH.S14.16S.fastq.gz	001.0005.JH.S14.16S	1_5_JH	1_5_JH	patient	SHAM	SHAM	yes	yes	success_SHAM	W14	0	0	male	48	L3	no	14.8	371	3	45	0	20	0	no	1_5_JH_W14
PRJEB33031	SAMEA5714449	ERS3518079	001.0005.JH.S18.16S.fastq.gz	001.0005.JH.S18.16S	1_5_JH	1_5_JH	patient	SHAM	SHAM	yes	yes	success_SHAM	W18	0	0	male	48	L3	no	14.8	371	3	45	0	20	0	no	1_5_JH_W18
PRJEB33031	SAMEA5714450	ERS3518080	001.0005.JH.S.2.16S.fastq.gz	001.0005.JH.S.2.16S	1_5_JH	1_5_JH	patient	SHAM	SHAM	yes	yes	success_SHAM	W-2	0	0	male	48	L3	no	14.8	371	3	45	0	20	0	no	1_5_JH_W-2
PRJEB33031	SAMEA5714451	ERS3518081	001.0005.JH.S2.16S.fastq.gz	001.0005.JH.S2.16S	1_5_JH	1_5_JH	patient	SHAM	SHAM	yes	yes	success_SHAM	W2	0	0	male	48	L3	no	14.8	371	3	45	0	20	0	no	1_5_JH_W2
PRJEB33031	SAMEA5714452	ERS3518082	001.0005.JH.S24.16S.fastq.gz	001.0005.JH.S24.16S	1_5_JH	1_5_JH	patient	SHAM	SHAM	yes	yes	success_SHAM	W24	0	0	male	48	L3	no	14.8	371	3	45	0	20	0	no	1_5_JH_W24
PRJEB33031	SAMEA5714453	ERS3518083	001.0005.JH.S6.16S.fastq.gz	001.0005.JH.S6.16S	1_5_JH	1_5_JH	patient	SHAM	SHAM	yes	yes	success_SHAM	W6	0	0	male	48	L3	no	14.8	371	3	45	0	20	0	no	1_5_JH_W6
PRJEB33031	SAMEA5714454	ERS3518084	001.0007.LL.J0.16S.fastq.gz	001.0007.LL.J0.16S	1_7_LL	1_7_LL	patient	SHAM	SHAM	no	no	failure_SHAM	D0	10.5	8	female	34	L2	no	10.3	405	4.2	333	3	103	10.5	no	1_7_LL_D0
PRJEB33031	SAMEA5714455	ERS3518085	001.0007.LL.S10.16S.fastq.gz	001.0007.LL.S10.16S	1_7_LL	1_7_LL	patient	SHAM	SHAM	no	no	failure_SHAM	W10	10.5	8	female	34	L2	no	10.3	405	4.2	333	3	103	10.5	no	1_7_LL_W10
PRJEB33031	SAMEA5714456	ERS3518086	001.0007.LL.S14.16S.fastq.gz	001.0007.LL.S14.16S	1_7_LL	1_7_LL	patient	SHAM	SHAM	no	no	failure_SHAM	W14	10.5	8	female	34	L2	no	10.3	405	4.2	333	3	103	10.5	no	1_7_LL_W14
PRJEB33031	SAMEA5714457	ERS3518087	001.0007.LL.S.2.16S.fastq.gz	001.0007.LL.S.2.16S	1_7_LL	1_7_LL	patient	SHAM	SHAM	no	no	failure_SHAM	W-2	10.5	8	female	34	L2	no	10.3	405	4.2	333	3	103	10.5	no	1_7_LL_W-2
PRJEB33031	SAMEA5714458	ERS3518088	001.0007.LL.S2.16S.fastq.gz	001.0007.LL.S2.16S	1_7_LL	1_7_LL	patient	SHAM	SHAM	no	no	failure_SHAM	W2	10.5	8	female	34	L2	no	10.3	405	4.2	333	3	103	10.5	no	1_7_LL_W2
PRJEB33031	SAMEA5714459	ERS3518089	001.0007.LL.S6.16S.fastq.gz	001.0007.LL.S6.16S	1_7_LL	1_7_LL	patient	SHAM	SHAM	no	no	failure_SHAM	W6	10.5	8	female	34	L2	no	10.3	405	4.2	333	3	103	10.5	no	1_7_LL_W6
PRJEB33031	SAMEA5714460	ERS3518090	001.0008.HN.J0.16S.fastq.gz	001.0008.HN.J0.16S	1_8_HN	1_8_HN	patient	SHAM	SHAM	yes	yes	success_SHAM	D0	0.08	1.4	female	34	L2	yes	12.7	346	3	103	0	35	0.08	no	1_8_HN_D0
PRJEB33031	SAMEA5714461	ERS3518091	001.0008.HN.S10.16S.fastq.gz	001.0008.HN.S10.16S	1_8_HN	1_8_HN	patient	SHAM	SHAM	yes	yes	success_SHAM	W10	0.08	1.4	female	34	L2	yes	12.7	346	3	103	0	35	0.08	no	1_8_HN_W10
PRJEB33031	SAMEA5714462	ERS3518092	001.0008.HN.S14.16S.fastq.gz	001.0008.HN.S14.16S	1_8_HN	1_8_HN	patient	SHAM	SHAM	yes	yes	success_SHAM	W14	0.08	1.4	female	34	L2	yes	12.7	346	3	103	0	35	0.08	no	1_8_HN_W14
PRJEB33031	SAMEA5714463	ERS3518093	001.0008.HN.S18.16S.fastq.gz	001.0008.HN.S18.16S	1_8_HN	1_8_HN	patient	SHAM	SHAM	yes	yes	success_SHAM	W18	0.08	1.4	female	34	L2	yes	12.7	346	3	103	0	35	0.08	no	1_8_HN_W18
PRJEB33031	SAMEA5714464	ERS3518094	001.0008.HN.S2.16S.fastq.gz	001.0008.HN.S2.16S	1_8_HN	1_8_HN	patient	SHAM	SHAM	yes	yes	success_SHAM	W2	0.08	1.4	female	34	L2	yes	12.7	346	3	103	0	35	0.08	no	1_8_HN_W2
PRJEB33031	SAMEA5714465	ERS3518095	001.0008.HN.S24.16S.fastq.gz	001.0008.HN.S24.16S	1_8_HN	1_8_HN	patient	SHAM	SHAM	yes	yes	success_SHAM	W24	0.08	1.4	female	34	L2	yes	12.7	346	3	103	0	35	0.08	no	1_8_HN_W24
PRJEB33031	SAMEA5714466	ERS3518096	001.0008.HN.S6.16S.fastq.gz	001.0008.HN.S6.16S	1_8_HN	1_8_HN	patient	SHAM	SHAM	yes	yes	success_SHAM	W6	0.08	1.4	female	34	L2	yes	12.7	346	3	103	0	35	0.08	no	1_8_HN_W6
PRJEB33031	SAMEA5714467	ERS3518097	001.0009.DP.J0.16S.fastq.gz	001.0009.DP.J0.16S	1_9_DP	1_9_DP	patient	7_34_KB	FMT	yes	no	Failure_FMT	D0	4.6	1.8	male	30	L3	no	15.4	215	3	40	0	11	4.6	no	1_9_DP_D0
PRJEB33031	SAMEA5714468	ERS3518098	001.0009.DP.S10.16S.fastq.gz	001.0009.DP.S10.16S	1_9_DP	1_9_DP	patient	7_34_KB	FMT	yes	no	Failure_FMT	W10	4.6	1.8	male	30	L3	no	15.4	215	3	40	0	11	4.6	no	1_9_DP_W10
PRJEB33031	SAMEA5714469	ERS3518099	001.0009.DP.S14.16S.fastq.gz	001.0009.DP.S14.16S	1_9_DP	1_9_DP	patient	7_34_KB	FMT	yes	no	Failure_FMT	W14	4.6	1.8	male	30	L3	no	15.4	215	3	40	0	11	4.6	no	1_9_DP_W14
PRJEB33031	SAMEA5714470	ERS3518100	001.0009.DP.S18.16S.fastq.gz	001.0009.DP.S18.16S	1_9_DP	1_9_DP	patient	7_34_KB	FMT	yes	no	Failure_FMT	W18	4.6	1.8	male	30	L3	no	15.4	215	3	40	0	11	4.6	no	1_9_DP_W18
PRJEB33031	SAMEA5714471	ERS3518101	001.0009.DP.S.2.16S.fastq.gz	001.0009.DP.S.2.16S	1_9_DP	1_9_DP	patient	7_34_KB	FMT	yes	no	Failure_FMT	W-2	4.6	1.8	male	30	L3	no	15.4	215	3	40	0	11	4.6	no	1_9_DP_W-2
PRJEB33031	SAMEA5714472	ERS3518102	001.0009.DP.S2.16S.fastq.gz	001.0009.DP.S2.16S	1_9_DP	1_9_DP	patient	7_34_KB	FMT	yes	no	Failure_FMT	W2	4.6	1.8	male	30	L3	no	15.4	215	3	40	0	11	4.6	no	1_9_DP_W2
PRJEB33031	SAMEA5714473	ERS3518103	001.0009.DP.S24.16S.fastq.gz	001.0009.DP.S24.16S	1_9_DP	1_9_DP	patient	7_34_KB	FMT	yes	no	Failure_FMT	W24	4.6	1.8	male	30	L3	no	15.4	215	3	40	0	11	4.6	no	1_9_DP_W24
PRJEB33031	SAMEA5714474	ERS3518104	001.0009.DP.S6.16S.fastq.gz	001.0009.DP.S6.16S	1_9_DP	1_9_DP	patient	7_34_KB	FMT	yes	no	Failure_FMT	W6	4.6	1.8	male	30	L3	no	15.4	215	3	40	0	11	4.6	no	1_9_DP_W6
PRJEB33031	SAMEA5714475	ERS3518105	001.0010.CD.J0.16S.fastq.gz	001.0010.CD.J0.16S	1_10_CD	1_10_CD	patient	SHAM	SHAM	no	no	failure_SHAM	D0	0	NA	female	53	L3	no	13.9	338	3	157	3	150	0	no	1_10_CD_D0
PRJEB33031	SAMEA5714476	ERS3518106	001.0010.CD.S10.16S.fastq.gz	001.0010.CD.S10.16S	1_10_CD	1_10_CD	patient	SHAM	SHAM	no	no	failure_SHAM	W10	0	NA	female	53	L3	no	13.9	338	3	157	3	150	0	no	1_10_CD_W10
PRJEB33031	SAMEA5714477	ERS3518107	001.0010.CD.S14.16S.fastq.gz	001.0010.CD.S14.16S	1_10_CD	1_10_CD	patient	SHAM	SHAM	no	no	failure_SHAM	W14	0	NA	female	53	L3	no	13.9	338	3	157	3	150	0	no	1_10_CD_W14
PRJEB33031	SAMEA5714478	ERS3518108	0001.0010.CD.S18.16S.fastq.gz	0001.0010.CD.S18.16S	1_10_CD	1_10_CD	patient	SHAM	SHAM	no	no	failure_SHAM	W18	0	NA	female	53	L3	no	13.9	338	3	157	3	150	0	no	1_10_CD_W18
PRJEB33031	SAMEA5714479	ERS3518109	001.0010.CD.S.2.16S.fastq.gz	001.0010.CD.S.2.16S	1_10_CD	1_10_CD	patient	SHAM	SHAM	no	no	failure_SHAM	W-2	0	NA	female	53	L3	no	13.9	338	3	157	3	150	0	no	1_10_CD_W-2
PRJEB33031	SAMEA5714480	ERS3518110	001.0010.CD.S24.16S.fastq.gz	001.0010.CD.S24.16S	1_10_CD	1_10_CD	patient	SHAM	SHAM	no	no	failure_SHAM	W24	0	NA	female	53	L3	no	13.9	338	3	157	3	150	0	no	1_10_CD_W24
PRJEB33031	SAMEA5714481	ERS3518111	001.0010.CD.S6.16S.fastq.gz	001.0010.CD.S6.16S	1_10_CD	1_10_CD	patient	SHAM	SHAM	no	no	failure_SHAM	W6	0	NA	female	53	L3	no	13.9	338	3	157	3	150	0	no	1_10_CD_W6
PRJEB33031	SAMEA5714482	ERS3518112	001.0014.DE.J0.16S.fastq.gz	001.0014.DE.J0.16S	1_14_DE	1_14_DE	patient	SHAM	SHAM	no	no	failure_SHAM	D0	6	12	male	28	L2	yes	14.2	280	22.9	225	2	67	6	yes	1_14_DE_D0
PRJEB33031	SAMEA5714483	ERS3518113	0001.0014.DE.S10.16S.fastq.gz	0001.0014.DE.S10.16S	1_14_DE	1_14_DE	patient	SHAM	SHAM	no	no	failure_SHAM	W10	6	12	male	28	L2	yes	14.2	280	22.9	225	2	67	6	yes	1_14_DE_W10
PRJEB33031	SAMEA5714484	ERS3518114	001.0014.DE.S.2.16S.fastq.gz	001.0014.DE.S.2.16S	1_14_DE	1_14_DE	patient	SHAM	SHAM	no	no	failure_SHAM	W-2	6	12	male	28	L2	yes	14.2	280	22.9	225	2	67	6	yes	1_14_DE_W-2
PRJEB33031	SAMEA5714485	ERS3518115	001.0014.DE.S2.16S.fastq.gz	001.0014.DE.S2.16S	1_14_DE	1_14_DE	patient	SHAM	SHAM	no	no	failure_SHAM	W2	6	12	male	28	L2	yes	14.2	280	22.9	225	2	67	6	yes	1_14_DE_W2
PRJEB33031	SAMEA5714486	ERS3518116	001.0014.DE.S6.16S.fastq.gz	001.0014.DE.S6.16S	1_14_DE	1_14_DE	patient	SHAM	SHAM	no	no	failure_SHAM	W6	6	12	male	28	L2	yes	14.2	280	22.9	225	2	67	6	yes	1_14_DE_W6
PRJEB33031	SAMEA5714487	ERS3518117	0001.0015.EF.J0.16S.fastq.gz	0001.0015.EF.J0.16S	1_15_EF	1_15_EF	patient	7_47_FE	FMT	yes	yes	success_FMT	D0	11.4	5.2	female	37	L3	no	15.1	278	3	51	3	140	11.4	yes	1_15_EF_D0
PRJEB33031	SAMEA5714488	ERS3518118	0001.0015.EF.S10.16S.fastq.gz	0001.0015.EF.S10.16S	1_15_EF	1_15_EF	patient	7_47_FE	FMT	yes	yes	success_FMT	W10	11.4	5.2	female	37	L3	no	15.1	278	3	51	3	140	11.4	yes	1_15_EF_W10
PRJEB33031	SAMEA5714489	ERS3518119	0001.0015.EF.S18.16S.fastq.gz	0001.0015.EF.S18.16S	1_15_EF	1_15_EF	patient	7_47_FE	FMT	yes	yes	success_FMT	W18	11.4	5.2	female	37	L3	no	15.1	278	3	51	3	140	11.4	yes	1_15_EF_W18
PRJEB33031	SAMEA5714490	ERS3518120	0001.0015.EF.S2.16S.fastq.gz	0001.0015.EF.S2.16S	1_15_EF	1_15_EF	patient	7_47_FE	FMT	yes	yes	success_FMT	W2	11.4	5.2	female	37	L3	no	15.1	278	3	51	3	140	11.4	yes	1_15_EF_W2
PRJEB33031	SAMEA5714491	ERS3518121	001.0015.EF.S.2.16S.fastq.gz	001.0015.EF.S.2.16S	1_15_EF	1_15_EF	patient	7_47_FE	FMT	yes	yes	success_FMT	W-2	11.4	5.2	female	37	L3	no	15.1	278	3	51	3	140	11.4	yes	1_15_EF_W-2
PRJEB33031	SAMEA5714492	ERS3518122	001.0015.EF.S24.16S.fastq.gz	001.0015.EF.S24.16S	1_15_EF	1_15_EF	patient	7_47_FE	FMT	yes	yes	success_FMT	W24	11.4	5.2	female	37	L3	no	15.1	278	3	51	3	140	11.4	yes	1_15_EF_W24
PRJEB33031	SAMEA5714493	ERS3518123	0001.0015.EF.S6.16S.fastq.gz	0001.0015.EF.S6.16S	1_15_EF	1_15_EF	patient	7_47_FE	FMT	yes	yes	success_FMT	W6	11.4	5.2	female	37	L3	no	15.1	278	3	51	3	140	11.4	yes	1_15_EF_W6
PRJEB33031	SAMEA5714494	ERS3518124	0001.0017.MN.J0.16S.fastq.gz	0001.0017.MN.J0.16S	1_17_MN	1_17_MN	patient	7_55_PB	FMT	no	no	Failure_FMT	D0	13.2	13	male	29	L3	no	9.7	680	3	122	3	207	13.2	no	1_17_MN_D0
PRJEB33031	SAMEA5714495	ERS3518125	0001.0017.MN.S10.16S.fastq.gz	0001.0017.MN.S10.16S	1_17_MN	1_17_MN	patient	7_55_PB	FMT	no	no	Failure_FMT	W10	13.2	13	male	29	L3	no	9.7	680	3	122	3	207	13.2	no	1_17_MN_W10
PRJEB33031	SAMEA5714496	ERS3518126	0001.0017.MN.S.2.16S.fastq.gz	0001.0017.MN.S.2.16S	1_17_MN	1_17_MN	patient	7_55_PB	FMT	no	no	Failure_FMT	W-2	13.2	13	male	29	L3	no	9.7	680	3	122	3	207	13.2	no	1_17_MN_W-2
PRJEB33031	SAMEA5714497	ERS3518127	0001.0017.MN.S2.16S.fastq.gz	0001.0017.MN.S2.16S	1_17_MN	1_17_MN	patient	7_55_PB	FMT	no	no	Failure_FMT	W2	13.2	13	male	29	L3	no	9.7	680	3	122	3	207	13.2	no	1_17_MN_W2
PRJEB33031	SAMEA5714498	ERS3518128	0001.0017.MN.S6.16S.fastq.gz	0001.0017.MN.S6.16S	1_17_MN	1_17_MN	patient	7_55_PB	FMT	no	no	Failure_FMT	W6	13.2	13	male	29	L3	no	9.7	680	3	122	3	207	13.2	no	1_17_MN_W6
PRJEB33031	SAMEA5714499	ERS3518129	0001.0018.LG.J0.16S.fastq.gz	0001.0018.LG.J0.16S	1_18_LG	1_18_LG	patient	SHAM	SHAM	yes	yes	success_SHAM	D0	0	0	female	24	L3	no	13.8	272	3	15	1	11	0	yes	1_18_LG_D0
PRJEB33031	SAMEA5714500	ERS3518130	0001.0018.LG.S10.16S.fastq.gz	0001.0018.LG.S10.16S	1_18_LG	1_18_LG	patient	SHAM	SHAM	yes	yes	success_SHAM	W10	0	0	female	24	L3	no	13.8	272	3	15	1	11	0	yes	1_18_LG_W10
PRJEB33031	SAMEA5714501	ERS3518131	0001.0018.LG.S14.16S.fastq.gz	0001.0018.LG.S14.16S	1_18_LG	1_18_LG	patient	SHAM	SHAM	yes	yes	success_SHAM	W14	0	0	female	24	L3	no	13.8	272	3	15	1	11	0	yes	1_18_LG_W14
PRJEB33031	SAMEA5714502	ERS3518132	001.0018.LG.S18.16S.fastq.gz	001.0018.LG.S18.16S	1_18_LG	1_18_LG	patient	SHAM	SHAM	yes	yes	success_SHAM	W18	0	0	female	24	L3	no	13.8	272	3	15	1	11	0	yes	1_18_LG_W18
PRJEB33031	SAMEA5714503	ERS3518133	0001.0018.LG.S.2.16S.fastq.gz	0001.0018.LG.S.2.16S	1_18_LG	1_18_LG	patient	SHAM	SHAM	yes	yes	success_SHAM	W-2	0	0	female	24	L3	no	13.8	272	3	15	1	11	0	yes	1_18_LG_W-2
PRJEB33031	SAMEA5714504	ERS3518134	0001.0018.LG.S2.16S.fastq.gz	0001.0018.LG.S2.16S	1_18_LG	1_18_LG	patient	SHAM	SHAM	yes	yes	success_SHAM	W2	0	0	female	24	L3	no	13.8	272	3	15	1	11	0	yes	1_18_LG_W2
PRJEB33031	SAMEA5714505	ERS3518135	001.0018.LG.S24.16S.fastq.gz	001.0018.LG.S24.16S	1_18_LG	1_18_LG	patient	SHAM	SHAM	yes	yes	success_SHAM	W24	0	0	female	24	L3	no	13.8	272	3	15	1	11	0	yes	1_18_LG_W24
PRJEB33031	SAMEA5714506	ERS3518136	0001.0018.LG.S6.16S.fastq.gz	0001.0018.LG.S6.16S	1_18_LG	1_18_LG	patient	SHAM	SHAM	yes	yes	success_SHAM	W6	0	0	female	24	L3	no	13.8	272	3	15	1	11	0	yes	1_18_LG_W6
PRJEB33031	SAMEA5714507	ERS3518137	001.0019.BC.J0.16S.fastq.gz	001.0019.BC.J0.16S	1_19_BC	1_19_BC	patient	7_2_LA_donor_D7	FMT	yes	yes	success_FMT	D0	13	8.9	female	18	L3	no	10.9	462	18.7	516	1	62	13	no	1_19_BC_D0
PRJEB33031	SAMEA5714508	ERS3518138	001.0019.BC.S14.16S.fastq.gz	001.0019.BC.S14.16S	1_19_BC	1_19_BC	patient	7_2_LA_donor_D7	FMT	yes	yes	success_FMT	W14	13	8.9	female	18	L3	no	10.9	462	18.7	516	1	62	13	no	1_19_BC_W14
PRJEB33031	SAMEA5714509	ERS3518139	0001.0019.BC.S18.16S.fastq.gz	0001.0019.BC.S18.16S	1_19_BC	1_19_BC	patient	7_2_LA_donor_D7	FMT	yes	yes	success_FMT	W18	13	8.9	female	18	L3	no	10.9	462	18.7	516	1	62	13	no	1_19_BC_W18
PRJEB33031	SAMEA5714510	ERS3518140	001.0019.BC.S.2.16S.fastq.gz	001.0019.BC.S.2.16S	1_19_BC	1_19_BC	patient	7_2_LA_donor_D7	FMT	yes	yes	success_FMT	W-2	13	8.9	female	18	L3	no	10.9	462	18.7	516	1	62	13	no	1_19_BC_W-2
PRJEB33031	SAMEA5714511	ERS3518141	0001.0019.BC.S24.16S.fastq.gz	0001.0019.BC.S24.16S	1_19_BC	1_19_BC	patient	7_2_LA_donor_D7	FMT	yes	yes	success_FMT	W24	13	8.9	female	18	L3	no	10.9	462	18.7	516	1	62	13	no	1_19_BC_W24
PRJEB33031	SAMEA5714512	ERS3518142	001.0019.BC.S6.16S.fastq.gz	001.0019.BC.S6.16S	1_19_BC	1_19_BC	patient	7_2_LA_donor_D7	FMT	yes	yes	success_FMT	W6	13	8.9	female	18	L3	no	10.9	462	18.7	516	1	62	13	no	1_19_BC_W6
PRJEB33031	SAMEA5714513	ERS3518143	0001.0020.NC.J0.16S.fastq.gz	0001.0020.NC.J0.16S	1_20_NC	1_20_NC	patient	SHAM	SHAM	no	no	failure_SHAM	D0	17	16	female	33	L3	yes	12.1	385	27.9	177.3	4	109	17	no	1_20_NC_D0
PRJEB33031	SAMEA5714514	ERS3518144	0001.0020.NC.S10.16S.fastq.gz	0001.0020.NC.S10.16S	1_20_NC	1_20_NC	patient	SHAM	SHAM	no	no	failure_SHAM	W10	17	16	female	33	L3	yes	12.1	385	27.9	177.3	4	109	17	no	1_20_NC_W10
PRJEB33031	SAMEA5714515	ERS3518145	0001.0020.NC.S14.16S.fastq.gz	0001.0020.NC.S14.16S	1_20_NC	1_20_NC	patient	SHAM	SHAM	no	no	failure_SHAM	W14	17	16	female	33	L3	yes	12.1	385	27.9	177.3	4	109	17	no	1_20_NC_W14
PRJEB33031	SAMEA5714516	ERS3518146	0001.0020.NC.S18.16S.fastq.gz	0001.0020.NC.S18.16S	1_20_NC	1_20_NC	patient	SHAM	SHAM	no	no	failure_SHAM	W18	17	16	female	33	L3	yes	12.1	385	27.9	177.3	4	109	17	no	1_20_NC_W18
PRJEB33031	SAMEA5714517	ERS3518147	0001.0020.NC.S.2.16S.fastq.gz	0001.0020.NC.S.2.16S	1_20_NC	1_20_NC	patient	SHAM	SHAM	no	no	failure_SHAM	W-2	17	16	female	33	L3	yes	12.1	385	27.9	177.3	4	109	17	no	1_20_NC_W-2
PRJEB33031	SAMEA5714518	ERS3518148	0001.0020.NC.S2.16S.fastq.gz	0001.0020.NC.S2.16S	1_20_NC	1_20_NC	patient	SHAM	SHAM	no	no	failure_SHAM	W2	17	16	female	33	L3	yes	12.1	385	27.9	177.3	4	109	17	no	1_20_NC_W2
PRJEB33031	SAMEA5714519	ERS3518149	001.0020.NC.S24.16S.fastq.gz	001.0020.NC.S24.16S	1_20_NC	1_20_NC	patient	SHAM	SHAM	no	no	failure_SHAM	W24	17	16	female	33	L3	yes	12.1	385	27.9	177.3	4	109	17	no	1_20_NC_W24
PRJEB33031	SAMEA5714520	ERS3518150	0001.0020.NC.S6.16S.fastq.gz	0001.0020.NC.S6.16S	1_20_NC	1_20_NC	patient	SHAM	SHAM	no	no	failure_SHAM	W6	17	16	female	33	L3	yes	12.1	385	27.9	177.3	4	109	17	no	1_20_NC_W6
PRJEB33031	SAMEA5714521	ERS3518151	0007.0022.LE.J0.16S.fastq.gz	0007.0022.LE.J0.16S	1_22_LE	1_22_LE	patient	7_59_BM	FMT	yes	yes	success_FMT	D0	5.6	1	male	36	L2	yes	13	296	3	19	2	62	5.6	no	1_22_LE_D0
PRJEB33031	SAMEA5714522	ERS3518152	0001.0022.LE.S10.16S.fastq.gz	0001.0022.LE.S10.16S	1_22_LE	1_22_LE	patient	7_59_BM	FMT	yes	yes	success_FMT	W10	5.6	1	male	36	L2	yes	13	296	3	19	2	62	5.6	no	1_22_LE_W10
PRJEB33031	SAMEA5714523	ERS3518153	0001.0022.LE.S14.16S.fastq.gz	0001.0022.LE.S14.16S	1_22_LE	1_22_LE	patient	7_59_BM	FMT	yes	yes	success_FMT	W14	5.6	1	male	36	L2	yes	13	296	3	19	2	62	5.6	no	1_22_LE_W14
PRJEB33031	SAMEA5714524	ERS3518154	001.0022.LE.S18.16S.fastq.gz	001.0022.LE.S18.16S	1_22_LE	1_22_LE	patient	7_59_BM	FMT	yes	yes	success_FMT	W18	5.6	1	male	36	L2	yes	13	296	3	19	2	62	5.6	no	1_22_LE_W18
PRJEB33031	SAMEA5714525	ERS3518155	001.0022.LE.S2.16S.fastq.gz	001.0022.LE.S2.16S	1_22_LE	1_22_LE	patient	7_59_BM	FMT	yes	yes	success_FMT	W2	5.6	1	male	36	L2	yes	13	296	3	19	2	62	5.6	no	1_22_LE_W2
PRJEB33031	SAMEA5714526	ERS3518156	0007.0022.LE.S.2.16S.fastq.gz	0007.0022.LE.S.2.16S	1_22_LE	1_22_LE	patient	7_59_BM	FMT	yes	yes	success_FMT	W-2	5.6	1	male	36	L2	yes	13	296	3	19	2	62	5.6	no	1_22_LE_W-2
PRJEB33031	SAMEA5714527	ERS3518157	001.0022.LE.S24.16S.fastq.gz	001.0022.LE.S24.16S	1_22_LE	1_22_LE	patient	7_59_BM	FMT	yes	yes	success_FMT	W24	5.6	1	male	36	L2	yes	13	296	3	19	2	62	5.6	no	1_22_LE_W24
PRJEB33031	SAMEA5714528	ERS3518158	001.0022.LE.S6.16S.fastq.gz	001.0022.LE.S6.16S	1_22_LE	1_22_LE	patient	7_59_BM	FMT	yes	yes	success_FMT	W6	5.6	1	male	36	L2	yes	13	296	3	19	2	62	5.6	no	1_22_LE_W6
PRJEB33031	SAMEA5714529	ERS3518159	001.0024.PR.S2.16S.fastq.gz	001.0024.PR.S2.16S	1_21_PR	1_21_PR	patient	7_59_BM	FMT	yes	yes	success_FMT	W2	8.6	NA	female	26	L3	no	14.2	525	3.1	56	2	254	8.6	yes	1_21_PR_W2
PRJEB33031	SAMEA5714530	ERS3518160	003.0001.MF.J0.16S.fastq.gz	003.0001.MF.J0.16S	3_1_MF	3_1_MF	patient	SHAM	SHAM	no	no	failure_SHAM	D0	3.2	3.8	male	52	L2	no	16.7	415	3	117	3	41	3.2	no	3_1_MF_D0
PRJEB33031	SAMEA5714531	ERS3518161	003.0001.MF.S.2.16S.fastq.gz	003.0001.MF.S.2.16S	3_1_MF	3_1_MF	patient	SHAM	SHAM	no	no	failure_SHAM	W-2	3.2	3.8	male	52	L2	no	16.7	415	3	117	3	41	3.2	no	3_1_MF_W-2
PRJEB33031	SAMEA5714532	ERS3518162	003.0001.MF.S2.16S.fastq.gz	003.0001.MF.S2.16S	3_1_MF	3_1_MF	patient	SHAM	SHAM	no	no	failure_SHAM	W2	3.2	3.8	male	52	L2	no	16.7	415	3	117	3	41	3.2	no	3_1_MF_W2
PRJEB33031	SAMEA5714533	ERS3518163	003.0001.MF.S6.16S.fastq.gz	003.0001.MF.S6.16S	3_1_MF	3_1_MF	patient	SHAM	SHAM	no	no	failure_SHAM	W6	3.2	3.8	male	52	L2	no	16.7	415	3	117	3	41	3.2	no	3_1_MF_W6
PRJEB33031	SAMEA5714534	ERS3518164	007.0002.LA.J0.D.1.16S.fastq.gz	007.0002.LA.J0.D.1.16S	7_2_LA	1_1_PF	donor	donor	donor	donor	donor	success_FMT	donor	NA	NA													7_2_LA_donor_D1
PRJEB33031	SAMEA5714535	ERS3518165	007.0002.LA.J0.D.2.16S.fastq.gz	007.0002.LA.J0.D.2.16S	7_2_LA	1_4_VL	donor	donor	donor	donor	donor	success_FMT	donor	NA	NA													7_2_LA_donor_D2
PRJEB33031	SAMEA5714536	ERS3518166	007.0002.LA.J0.D.7.16S.fastq.gz	007.0002.LA.J0.D.7.16S	7_2_LA	1_19_BC	donor	donor	donor	donor	donor	success_FMT	donor	NA	NA													7_2_LA_donor_D7
PRJEB33031	SAMEA5714537	ERS3518167	007.0034.KB.J0.D.16S.fastq.gz	007.0034.KB.J0.D.16S	7_34_KB	1_9_DP	donor	donor	donor	donor	donor	Failure_FMT	donor	NA	NA													7_34_KB_donor
PRJEB33031	SAMEA5714538	ERS3518168	0007.0047.FE.J0.D.16S.fastq.gz	0007.0047.FE.J0.D.16S	7_47_FE	1_15_EF	donor	donor	donor	donor	donor	success_FMT	donor	NA	NA													7_47_FE_donor
PRJEB33031	SAMEA5714539	ERS3518169	0007.0055.PB.J0.D.16S.fastq.gz	0007.0055.PB.J0.D.16S	7_55_PB	1_17_MN	donor	donor	donor	donor	donor	Failure_FMT	donor	NA	NA													7_55_PB_donor
PRJEB33031	SAMEA5714540	ERS3518170	0007.0059.BM.J0.D.16S.fastq.gz	0007.0059.BM.J0.D.16S	7_59_BM	1_22_LE	donor	donor	donor	donor	donor	success_FMT	donor	NA	NA													7_59_BM_donor
